# Supplementary material for: A systematic review of the cost-effectiveness of renal replacement therapies, and consequences for decision-making in the end-stage renal disease treatment pathway
Source: Eur J Health Econ. 2022 Jun 18;24(3):377–92. doi: 10.1007/s10198-022-01478-2 (PMC10060297; doi:10.1007/s10198-022-01478-2)
Supplement: Supplementary file 2 — Supplementary file2 (XLSX 43 KB) [file 10198_2022_1478_MOESM2_ESM.xlsx]

## Sheet: Contents
Article title: A systematic review of the cost-effectiveness of renal replacement therapies, and consequences for decision making in the end-stage renal disease treatment pathway
Journal name: European Journal of Health Economics
Authors: Ellen Busink MLitt MSc1, Dana Kendzia MSc1, Fatih Kircelli MD2, Sophie Boeger MSc1, Jovana Petrovic MSc1, Helen Smethurst PhD3, Stephen Mitchell PhD3, Christian Apel MSc1
Affiliations: 1. Health Economics, Market Access & Political Affairs, Fresenius Medical Care, Bad Homburg, Germany; 2. Global Medical Information & Education, Fresenius Medical Care, Bad Homburg, Germany; 3. Mtech Access Ltd, Bicester, UK
Corresponding author: Ellen Busink, Fresenius Medical Care, Else-Kröner-Straße 3, 61352 Bad Homburg, +49 6172 609 2304, ellen.busink@fmc-ag.com
This document is divided into the following worksheets:
Worksheet	Title	Description
1	Drummond checklist	Quality assessment of economic evaluations presented as full publications
2	References	A full reference list of studies referred to in the Drummond checklist
3	Abbreviations	Abbreviations list

## Sheet: Drummond checklist
	Drummond checklist
	Study name	Afiatin, 2017		Bayani, 2020		Beby, 2016		Chang, 2016		Ferguson, 2020		Haller, 2011		Howard, 2009		Klarenbach, 2014		Kontodimopoulos, 2008		Liu, 2015		Moradpour, 2020		Pike, 2017		Surendra, 2019		Treharne, 2014		Villa, 2012		Wong, 2020		Wu, 2020		Yang, 2016		Yang, 2021
	Study question	Grade (yes/no/unclear/NA)	Comments	Grade (yes/no/unclear/NA)	Comments	Grade (yes/no/unclear/NA)	Comments	Grade (yes/no/unclear/NA)	Comments	Grade (yes/no/unclear/NA)	Comments	Grade (yes/no/unclear/NA)	Comments	Grade (yes/no/unclear/NA)	Comments	Grade (yes/no/unclear/NA)	Comments	Grade (yes/no/unclear/NA)	Comments	Grade (yes/no/unclear/NA)	Comments	Grade (yes/no/unclear/NA)	Comments	Grade (yes/no/unclear/NA)	Comments	Grade (yes/no/unclear/NA)	Comments	Grade (yes/no/unclear/NA)	Comments	Grade (yes/no/unclear/NA)	Comments	Grade (yes/no/unclear/NA)	Comments	Grade (yes/no/unclear/NA)	Comments	Grade (yes/no/unclear/NA)	Comments	Grade (yes/no/unclear/NA)	Comments
	Study design
	1. Was the research question stated?	Yes	Stated in the abstract	Yes	Stated in the abstract	Yes	Stated in the introduction	Yes	Stated in the introduction	Yes	Stated in the abstract	Yes	Stated in the introduction	Yes	Stated in the introduction	Unclear	Not clearly reported	Yes	Stated in the abstract	Yes	Stated in the abstract	Yes	Stated in the abstract	Yes	Stated in the introduction	Yes	Stated in the introduction	Yes	Stated in the abstract	Yes	Stated in the introduction	Yes	Stated in the introduction	Yes	Stated in the introduction	Yes	Stated in the abstract	Yes	Stated in the abstract
	2. Was the economic importance of the research question stated?	Yes	Stated in the introduction	Yes	Stated in the introduction	Yes	Stated in the introduction	Yes	Stated in the introduction	Yes	Stated in the abstract	Yes	Briefly in the introduction	Yes	Stated in the introduction	Yes	Stated in the introduction	Yes	Stated in the introduction	Yes	Stated in the introduction	Yes	Stated in the introduction	No	Not stated	Yes	Stated in the introduction	Yes	Stated in the introduction	Yes	Stated in the introduction	No	Not stated	Yes	Stated in the introduction	Yes	Stated in the introduction	Yes	Stated in the introduction
	3. Was/were the viewpoint(s) of the analysis clearly stated and justified?	Yes	Societal and payer, not justified	Yes	Payer and societal, not justified	Yes	Payer, not justified	No	Not reported	Yes	Payer, justified	Yes	Societal, not justified	Yes	Payer, justified	Yes	Societal, not justified	Yes	Payer, not justified	Yes	Payer, not justified	Yes	Payer, not justified	Yes	Societal, not justified	Yes	Payer, justified	Yes	Payer, not justified	Yes	Societal, not justified	Yes	Payer and societal, not justified	No	Not reported	Yes	Societal, not justified	Yes	Payer, not justified
	4. Was a rationale reported for the choice of the alternative programmes or interventions compared?	Yes	Stated in the introduction	Yes	Stated in the introduction	Yes	Stated in the introduction	Yes	Stated in the introduction	Yes	Stated in the abstract	Yes	Stated in the introduction	Yes	Stated in the introduction	Yes	Stated in the introduction	Yes	Stated in the introduction	Yes	Stated in the introduction	Yes	Stated in the introduction	Yes	Stated in the introduction	Yes	Stated in the introduction	Yes	Stated in the introduction	Yes	Stated in the introduction	Yes	Stated in the introduction	Yes	Stated in the introduction	Yes	Stated in the introduction	Yes	Stated in the introduction
	5. Were the alternatives being compared clearly described?	Yes	Alternatives were clearly described	Yes	Alternatives were clearly described	Yes	Alternatives were clearly described	Yes	Alternatives were clearly described	Yes	Alternatives were clearly described	Yes	Alternatives were clearly described	Unclear	The "base case" intervention was not defined	Yes	Alternatives were clearly described	Yes	Alternatives were clearly described	Yes	Alternatives were clearly described	Yes	Alternatives were clearly described	Yes	Alternatives were clearly described	Yes	Alternatives were clearly described	Yes	Alternatives were clearly described	Unclear	Strategy 1 is defined as "the current Spanish RRT programme" but this is not defined	Yes	Alternatives were clearly described	Yes	Alternatives were clearly described	Yes	Alternatives were clearly described	Yes	Alternatives were clearly described
	6. Was the form of economic evaluation stated?	Yes	Cost-utility	Yes	Cost-utility	Yes	Cost-effectiveness	Yes	Cost-effectiveness	Yes	Cost-utility	Yes	Cost-effectiveness	Yes	Cost-effectiveness	Yes	Cost-utility	Yes	Cost-effectiveness	Yes	Cost-effectiveness	Yes	Cost-utility	Yes	Cost-effectiveness	Yes	Cost-effectiveness	Yes	Cost-utility	Yes	Cost-effectiveness	Yes	Cost-utility	Yes	Cost-utility	Yes	Cost-effectiveness	Yes	Cost-effectiveness
	7. Was the choice of form of economic evaluation justified in relation to the questions addressed?	No	Not justified	No	Not justified	No	Not justified	No	Not justified	No	Not justified	No	Not justified	No	Not justified	No	Not justified	No	Not justified	No	Not justified	No	Not justified	No	Not justified	No	Not justified	No	Not justified	No	Not justified	No	Not justified	No	Not justified	Yes	Justified	No	Not justified
	Data collection
	8. Was/were the source(s) of effectiveness estimates used stated?	Unclear	Effectiveness estimates were obtained from multiple sources including Teerawattananon_2016 and Stanley_2010	Yes	Effectiveness estimates were obtained from the Philippine Renal Disease Registry and the National Kidney and Transplant Institute	Yes	Effectiveness estimates were obtained from multiple sources including the FHN trial group (FHN_2010 and FHN_2016)	Yes	Effectiveness estimates were obtained from The National Mortality Registry (ref NR)	Yes	Effectiveness estimates were taken from the CORR and Lafrance_2014	Yes	Effectiveness estimates were obtained from Kraemer_2008	Yes	Effectiveness estimates were obtained from the ANZDATA registry (ref NR)	Yes	Effectiveness estimates were obtained from the Alberta trial (ref NR), and the Canadian Organ Replacement Registry_2011	Yes	Effectiveness estimates were obtained from the ERR_EDTA_2003	Yes	Effectiveness estimates were obtained from multiple sources including ERA_EDTA_2009 and Blagg_2006	No	Not reported	Yes	Effectiveness estimates were obtained from multiple sources including the systematic review conducted as part of this study	Yes	Effectiveness estimates were obtained from the Malaysian Dialysis and Transplant Registry (ref NR)	Yes	Effectiveness estimates were obtained from multiple different sources including McFarlane_2006	Yes	Effectiveness estimates were obtained from multiple sources including The SEN registry (ref NR)	Yes	Effectiveness estimates were obtained from multiple sources including McFarlane_2006	Yes	Effectiveness estimates were obtained from a self-made questionnaire	Yes	Effectiveness estimates were obtained from Yang_2015 and the Singapore Renal Registry (ref NR)	Yes	Effectiveness estimates were obtained from multiple sources
	9. Were details of the design and results of the effectiveness study given (if based on a single study)?	NA	Not based on a single study	NA	Not based on a single study	NA	Not based on a single study	NA	Not based on a single study	NA	Not based on a single study	No	Not reported	NA	Not based on a single study	No	Not reported	NA	Not based on a single study	NA	Not based on a single study	NA	NA	NA	Not based on a single study	NA	Not based on a single study	NA	Not based on a single study	NA	Not based on a single study	NA	Not based on a single study	NA	Not based on a single study	NA	Not based on a single study	NA	Not based on a single study
	10. Were details of the methods of synthesis or meta-analysis of estimates given (if based on an overview of a number of effectiveness studies)?	NA	NA	NA	NA	NA	NA	NA	NA	NA	NA	NA	NA	NA	NA	NA	NA	NA	NA	NA	NA	NA	NA	Yes	Details clearly reported	NA	NA	NA	NA	No	Details not reported	NA	NA	NA	NA	NA	NA	NA	NA
	11. Were the primary outcome measure(s) for the economic evaluation clearly stated?	Yes	Outcomes clearly stated	Yes	Outcomes clearly stated	Yes	Outcomes clearly stated	Yes	Outcomes clearly stated	Yes	Outcomes clearly stated	Yes	Outcomes clearly stated	Yes	Outcomes clearly stated	Yes	Outcomes clearly stated	Yes	Outcomes clearly stated	Yes	Outcomes clearly stated	Yes	Outcomes clearly stated	Yes	Outcomes clearly stated	Yes	Outcomes clearly stated	Yes	Outcomes clearly stated	Yes	Outcomes clearly stated	Yes	Outcomes clearly stated	Yes	Outcomes clearly stated	Yes	Outcomes clearly stated	Yes	Outcomes clearly stated
	12. Were the methods used to value health states and other benefits stated?	Yes	The patient study population completed the EQ-5D-3L with a Thai societal value set	Yes	A cross sectional survey using the EQ-5D-5L tool was completed. Utility scores were calculated using the Philippines EQ-5D-5L value set.	Yes	Data were obtained from Liem_2008	Yes	The patient study population completed EQ-5D	Yes	Data were obtained from Wyld_2012	Yes	Data were obtained from de Wit_1998	Yes	Data were obtained from Laupacis_1996	Yes	Data were obtained from Culleton_2007	Yes	SF-6D was used to derive utilities from patients	Yes	Data were obtained from multiple sources including Liem_2008, Culleton_2007, and De Wit_1998	Yes	Utility values were obtained from the EQ-5D-5L Persian version (Ameri_2019)	Yes	Data were obtained from Sennfalt_2002	Yes	EQ-5D was completed by patients but the societal tariff used to derive utilities were not reported	Yes	Data were obtained from Liem_2008 and de Wit_1998	Yes	Utility values were calculated based on Project 96/1327 (ref NR)	Yes	Data were obtained from Liem_2008, Chen_2016, and Wong_2019	Yes	SF-36 was completed by patients	Yes	The Singaporean population completed EQ-5D and data were obtained from Wyld_2012	Yes	A questionnaire survey was conducted. The KDQOL-SFV.1.3 was used to measure HRQOL of patients and generate the SF-6D utility score.
	13. Were the details of the subjects from whom valuations were obtained given?	Yes	Details provided	Yes	Details provided	No	Not reported	Yes	Details provided	No	Not reported	No	Not reported	No	Not reported	No	Not reported	Yes	Details reported	No	Not reported	No	Not reported	No	Not reported	Yes	Details provided	No	Not reported	No	Not reported	No	Not reported	Yes	Details provided	Yes	Details provided	Yes	Details provided
	14. Were productivity changes (if included) reported separately?	Yes	Reported in supplementary materials	No	Not included	No	Not included	No	Not included	No	Not included	No	Not included	No	Not included	Yes	Reported in supplementary materials	No	Not included	No	Not included	Unclear	Indirect costs were derived from interviews with patients, but it is unclear whether this included productivity changes	No	Not included	No	Not included	No	Not included	Unclear	Indirect costs reported separately, does not define the types of costs indirect costs are composed of	Yes	Reported separately	Yes	Reported separately	Yes	Reported separately	NA	Not included
	15. Was the relevance of productivity changes to the study question discussed?	No	Not discussed	NA	NA	NA	NA	NA	NA	NA	NA	NA	NA	No	NA	No	Not reported	NA	NA	NA	NA	No	Not reported	NA	NA	NA	NA	NA	NA	NA	NA	No	Not discussed	No	Not discussed	No	Not discussed	NA	NA
	16. Were quantities of resources reported separately from their unit cost?	No	Not reported	No	Not reported separately	No	Not reported	No	Not reported	No	Not reported	No	Not reported	No	Not reported	No	Not reported	No	Not reported	No	Not reported	No	Not reported	No	Not reported	No	Not reported	No	Not reported	No	Not reported	No	Not reported	No	Not reported	No	Not reported	No	Not reported
	17. Were the methods for the estimation of quantities and unit costs described?	Yes	Methods were described	Yes	Methods were described	Yes	Methods were described	Yes	Methods were described	Unclear	Methods for the estimation of costs were calculated but not for the calculation of quantities	Yes	Methods were described	Yes	Methods were described	Yes	Methods were described	Yes	Methods were described	Yes	Methods were described	Unclear	Only methods for the estimation of unit costs were described	Unclear	Only methods for the estimation of unit costs were described	Yes	Methods were described	Unclear	Only methods for the estimation of unit costs were described	Unclear	Only methods for the estimation of unit costs were described	Unclear	Only methods for the estimation of unit costs were described	Yes	Methods were described	Unclear	Only methods for the estimation of unit costs were described	Unclear	Only methods for the estimation of unit costs were described
	18. Were currency and price data recorded?	Yes	IDR, 2015	Yes	PHP, 2019	No	Not reported	Yes	TWD, 2010	Yes	CAD, 2016	Unclear	EUR, reference year not reported	Yes	AUD, 2004	Yes	CAD, 2012	Unclear	EUR, reference year not reported	Unclear	GBP, reference year not reported	Yes	USD, 2017	Yes	NOK, 2012	Yes	RM, 2017	Yes	GBP, 2013/14	Yes	EUR, 2010	Unclear	USD, reference year not reported	Yes	USD, 2018	Yes	SGD, 2015	Yes	USD, 2018
	19. Were details of price adjustments for inflation or currency conversion given?	No	Not reported	Yes	Reported	No	Not reported	Yes	Reported	Yes	Reported	No	Not reported	Yes	Reported	Yes	Reported	No	Not reported	No	Not reported	Unclear	Reported briefly	Yes	Reported	Yes	Reported	No	Not reported	No	Not reported	No	Not reported	Yes	Reported	No	Not reported	Yes	Reported
	20. Were details of any model used given?	Yes	Markov model	Yes	Markov model	Yes	Markov model	No	Not reported	Yes	Markov model	Yes	Markov model	Yes	Markov model	Yes	Markov model	No	Not reported	Yes	Markov model	Yes	Markov model	Yes	Markov model	Yes	Markov model	Yes	Markov model	Yes	Markov model	Yes	Markov model	No	Not reported	Yes	Markov model	Yes	Markov model
	21. Was there a justification for the choice of model used and the key parameters on which it was based?	No	Not justified	Yes	Briefly justified	No	Not justified	NA	NA	Yes	Justified	No	Not justified	No	Not justified	No	Not justified	No	Not justified	Yes	Clearly justified	No	Not justified	Yes	Justified	No	Not justified	No	Not justified	Yes	Justified	No	Not justified	NA	NA	No	Not justified	Yes	Justified
	Analysis and interpretation of results
	22. Was the time horizon of cost and benefits stated?	Yes	Lifetime	Yes	Lifetime	Yes	5 years	Unclear	Data were collected from 1998 to 2010 but the time horizon was not explicitly stated as 12 years	Yes	10 years	Yes	10 years	Yes	5 years	Yes	Lifetime	No	Not reported	No	Not reported	Yes	Lifetime	Yes	5 years	Yes	5 years	Yes	5 and 10 years	Yes	5, 10, and 15 years	Yes	Lifetime	No	Not reported	Yes	10 years	Yes	5 years
	23. Was the discount rate stated?	Yes	3.0% for costs and outcomes	Yes	3.0% for costs and outcomes	Yes	4.0% for costs and 1.5% for outcomes	Yes	3.0% for cost and outcomes	Yes	5.0% for cost and outcomes	Yes	3.0% for costs and outcomes	Yes	5.0% for costs and outcomes	Yes	5.0% for costs and outcomes	Yes	5.0% for costs and outcomes	Yes	3.5% for costs and outcomes	Yes	6.0% for costs and outcomes	Yes	4.0% for costs and outcomes	Yes	3.0% for cost and outcomes	Yes	3.5% for costs and outcomes	Yes	3.5% for costs and outcomes	Yes	3.0% for costs and outcomes	No	Not reported	Yes	3.0% for costs and outcomes	Yes	5.0% for costs and outcomes
	24. Was the choice of rate justified?	No	Not justified	Yes	According to the Department of Health guidance, Manila	Yes	As published by the Dutch Guideline for Economic Evaluations and cost-utility analyses	Yes	Recommended by WHO-CHOICE	Yes	According to CADTH Guidelines for the Economic Evaluation of Health Technologies, 4th edition	No	Not justified	No	Not justified	No	Not justified	No	Not justified	Yes	According to HM Treasury_2011	Yes	Based on local discount rates	No	Not justified	No	Not justified	Yes	As per UK treasury guidance (HM Treasury_2011)	No	Not justified	No	Not justified	NA	NA	No	Not justified	Yes	According to Gold_1996
	25. Was an explanation given if cost or benefits were not discounted?	NA	NA	NA	NA	NA	NA	NA	NA	NA	NA	NA	NA	NA	NA	NA	NA	NA	NA	NA	NA	NA	NA	NA	NA	NA	NA	NA	NA	NA	NA	NA	NA	No	Not reported	NA	NA	NA	NA
	26. Were the details of statistical test(s) and confidence intervals given for stochastic data?	No	Not reported	No	Not reported	No	Not reported	Yes	Reported	No	Not reported	Yes	Reported	No	Not reported	No	Not reported	Yes	Reported	No	Not reported	No	Not reported	Yes	Reported	No	Not reported	No	Not reported	No	Not reported	No	Not reported	Yes	Reported	No	Not reported	No	Not reported
	27. Was the approach to sensitivity analysis described?	Yes	Probabilistic sensitivity analysis	Yes	Deterministic and probabilistic	Yes	Univariate sensitivity analysis and a probabilistic sensitivity analysis	Yes	Univariate sensitivity analysis	Yes	Univariate and probabilistic sensitivity analysis	Yes	A tornado analysis was conducted	Yes	Univariate sensitivity analysis	Yes	Univariate sensitivity analysis	Yes	Univariate sensitivity analysis	Yes	Univariate and probabilistic sensitivity analyses	Yes	Univariate and probabilistic sensitivity analyses	Yes	Probabilistic and scenario analyses	Yes	Univariate and probabilistic sensitivity analyses	Yes	Univariate and probabilistic sensitivity analyses	Yes	Univariate and bivariate sensitivity analyses	Yes	Univariate and probabilistic sensitivity analyses	No	Not reported	Yes	Univariate and probabilistic sensitivity analyses	Yes	Univariate and probabilistic sensitivity analyses
	28. Was the choice of variables for sensitivity analysis justified?	No	Not justified	No	Not justified	No	Not justified	No	Not justified			No	Not justified	No	Not justified	No	Not justified	No	Not justified	No	Not justified	Yes	Justified	No	Not justified	No	Not reported	No	Not justified	No	Not justified	No	Not justified	NA	NA	No	Not justified	No	Not justified
	29. Were the ranges over which the parameters were varied stated?	Yes	Ranges stated	No	Not stated	Yes	Ranges stated	Yes	Ranges stated	Yes	Ranges stated	Yes	Ranges stated	Yes	Ranges stated	Yes	Ranges stated	Yes	Ranges stated	Yes	Ranges stated	Yes	Ranges stated	Yes	Ranges stated	Yes	Ranges stated	Yes	Ranges stated	Yes	Ranges stated	Yes	Ranges stated	NA	NA	Yes	Ranges stated	Yes	Ranges stated
	30. Were relevant alternatives compared? (That is, were appropriate comparisons made when conducting the incremental analysis?)	Yes	Relevant alternatives were compared	Yes	Relevant alternatives were compared	Yes	Relevant alternatives were compared	Yes	Relevant alternatives were compared	Yes	Relevant alternatives were compared	Yes	Relevant alternatives were compared	Yes	Relevant alternatives were compared	Yes	Relevant alternatives were compared	No	An incremental analysis was not conducted	Yes	Relevant alternatives were compared	Yes	Relevant alternatives were compared	Yes	Relevant alternatives were compared	Yes	Relevant alternatives were compared	Yes	Relevant alternatives were compared	Yes	Relevant alternatives were compared	Yes	Relevant alternatives were compared	No	An incremental analysis was not conducted	Yes	Relevant alternatives were compared	Yes	Relevant alternatives were compared
	31. Was an incremental analysis reported?	Yes	ICER/QALY	Yes	ICER/QALY	Yes	ICER/QALY and ICER/LYS	Yes	ICER/QALY	Yes	ICER/QALY	Yes	ICER not reported, but incremental costs and incremental QALYS were clearly reported	Yes	ICER/LYS and ICER/QALY	Yes	ICER/QALY	No	An incremental analysis was not conducted	Yes	ICER/QALY	Yes	ICER/QALY	Yes	ICER/QALY	Yes	ICER/LYS and ICER/QALY	Yes	ICER/QALY	Yes	ICER/QALY	Yes	ICER/QALY	No	An incremental analysis was not conducted	Yes	ICER/QALY	Yes	ICER/QALY
	32. Were major outcomes presented in a disaggregated as well as aggregated form?	Yes	ICER, cost and QALYs were reported	No	Costs and ICERs were reported separately, but QALYs were not reported	Yes	ICER, cost, and QALYs were reported	Yes	Cost, QALY, and ICER were reported	Yes	Cost, QALY, and ICER were reported	No	ICER not reported, but incremental costs and incremental QALYS were reported	Yes	Cost, QALY, LYS, and ICER were reported	Yes	Costs, QALYs, and ICER were reported	Yes	Costs, QALYs and CER were reported	Yes	Cost, QALYs and ICER were reported	Yes	Cost, QALYs and ICER were reported	Yes	Costs, QALYs, and ICER were reported	Yes	Costs, QALYs, LYS, and ICER were reported	Yes	Costs, QALYs, and ICER were reported	Yes	Costs, QALYs, and ICER were reported	Yes	Costs, QALYs, and ICER were reported	Yes	Cost, QALYs, and CER were reported	Yes	Costs, QALYs and ICER were reported	Yes	Costs, QALYs and ICER were reported
	33. Was the answer to the study question given?	Yes	Study question answered	Yes	Study question answered	Yes	Study question answered	Yes	Study question answered	Yes	Study question answered	Yes	Study question answered	Yes	Study question answered	Yes	Study question answered	Yes	Study question answered	Yes	Study question answered	Yes	Study question answered	Yes	Study question answered	Yes	Study question answered	Yes	Study question answered	Yes	Study question answered	Yes	Study question answered	Yes	Study question answered	Yes	Study question answered	Yes	Study question answered
	34. Did conclusions follow from the data reported?	Yes	Separate conclusions section	Yes	Conclusions reported in the discussion	Yes	Separate conclusions section	Yes	Conclusions reported in the discussion	Yes	Conclusions reported in the discussion	Yes	Separate conclusions section	Yes	Conclusions are provided in the discussion	Yes	Conclusions were provided	Yes	Separate conclusions section	Yes	Conclusions provided in the discussion	Yes	Conclusions provided in the discussion	Yes	Separate conclusions section	Yes	Separate conclusions section	Yes	Conclusions provided in the discussion	Yes	Separate conclusions section	Yes	Separate conclusions section	Yes	Separate conclusions section	Yes	Conclusions provided in the discussion	Yes	Conclusions provided in the discussion
	35. Were conclusions accompanied by the appropriate caveats?	Yes	Caveats were discussed	Yes	Caveats were discussed	Yes	Caveats were discussed	Yes	Caveats were discussed	Yes	Caveats were discussed	Yes	Caveats were discussed	Yes	Caveats were discussed	Yes	Caveats were discussed	Yes	Caveats were discussed	Yes	Caveats were discussed	Yes	Caveats were discussed	Yes	Caveats were discussed	Yes	Caveats were discussed	Yes	Caveats were discussed	No	Not discussed	Yes	Caveats were discussed	Yes	Caveats were discussed	Yes	Caveats were discussed	Yes	Caveats were discussed
	36. Were generalisability issues addressed?	Yes	Addressed in the discussion	Yes	Addressed in the discussion	Yes	Addressed in the discussion	Yes	Addressed in the discussion	Yes	Addressed in the discussion	No	Not addressed	No	Not addressed	Yes	Addressed in the discussion	Yes	Briefly addressed in the discussion	Yes	Addressed in the discussion	Yes	Addressed in the discussion	No	Not addressed	Yes	Addressed in the discussion	Yes	Addressed in the discussion	No	Not addressed	No	Not addressed	No	Not addressed	No	Not addressed	No	Not addressed

## Sheet: References
	References
	Afiatin, et al., Economic evaluation of policy options for dialysis in end-stage renal disease patients under the universal health coverage in Indonesia. PLoS One, 2017. 12(5): p. e0177436.
	Bayani, D.B.S., et al., Filtering for the best policy: An economic evaluation of policy options for kidney replacement coverage in the Philippines. Nephrology (Carlton), 2021. 26(2): p. 170-177.
	Beby, A.T., et al., Cost-Effectiveness of High Dose Hemodialysis in Comparison to Conventional In-Center Hemodialysis in the Netherlands. Adv Ther, 2016. 33(11): p. 2032-2048.
	Chang, Y.T., et al., Cost-effectiveness of hemodialysis and peritoneal dialysis: A national cohort study with 14 years follow-up and matched for comorbidities and propensity score. Sci Rep, 2016. 6: p. 30266.
	Ferguson, T.W., et al., Cost-Utility of Dialysis in Canada: Hemodialysis, Peritoneal Dialysis, and Nondialysis Treatment of Kidney Failure. Kidney Med, 2021. 3(1): p. 20-30.e1.
	Haller, M., et al., Cost-effectiveness analysis of renal replacement therapy in Austria. Nephrol Dial Transplant, 2011. 26(9): p. 2988-95.
	Howard, K., et al., The cost-effectiveness of increasing kidney transplantation and home-based dialysis. Nephrology (Carlton), 2009. 14(1): p. 123-32.
	Klarenbach, S., et al., Economic evaluation of frequent home nocturnal hemodialysis based on a randomized controlled trial. J Am Soc Nephrol, 2014. 25(3): p. 587-94.
	Kontodimopoulos, N. and D. Niakas, An estimate of lifelong costs and QALYs in renal replacement therapy based on patients' life expectancy. Health Policy, 2008. 86(1): p. 85-96.
	Liu, F.X., et al., High-dose hemodialysis versus conventional in-center hemodialysis: a cost-utility analysis from a UK payer perspective. Value Health, 2015. 18(1): p. 17-24.
	Moradpour, A., M. Hadian, and M. Tavakkoli, Economic evaluation of end stage renal disease treatments in Iran. Clinican Epidemiology and Global Health, 2020. 8(1): p. 199-204.
	Pike, E., et al., More Use of Peritoneal Dialysis Gives Significant Savings: A Systematic Review and Health Economic Decision Model. J Clin Med Res, 2017. 9(2): p. 104-116.
	Surendra, N.K., et al., Cost utility analysis of end stage renal disease treatment in Ministry of Health dialysis centres, Malaysia: Hemodialysis versus continuous ambulatory peritoneal dialysis. PLoS One, 2019. 14(10): p. e0218422.
	Treharne, C., et al., Peritoneal dialysis and in-centre haemodialysis: a cost-utility analysis from a UK payer perspective. Appl Health Econ Health Policy, 2014. 12(4): p. 409-20.
	Villa, G., et al., Cost-effectiveness analysis of the Spanish renal replacement therapy program. Perit Dial Int, 2012. 32(2): p. 192-9.
	Wong, C.K.H., et al., Lifetime cost-effectiveness analysis of first-line dialysis modalities for patients with end-stage renal disease under peritoneal dialysis first policy. BMC Nephrol, 2020. 21(1): p. 42.
	Wu, H., et al., Economic burden and cost-utility analysis of three renal replacement therapies in ESRD patients from Yunnan Province, China. Int Urol Nephrol, 2020. 52(3): p. 573-579.
	Yang, F., T. Lau, and N. Luo, Cost-effectiveness of haemodialysis and peritoneal dialysis for patients with end-stage renal disease in Singapore. Nephrology (Carlton), 2016. 21(8): p. 669-77.
	Yang, F., et al., Cost-effectiveness analysis of renal replacement therapy strategies in Guangzhou city, southern China. BMJ Open, 2021. 11(2): p. e039653.
	o

## Sheet: Abbreviations
	Abbreviations
	15D	15-Dimensions
	ANZDATA	Australian and New Zealand Dialysis and Transplant registry
	AUD	Australian dollar
	CAD	Canadian dollars
	CEAC	Cost-effectiveness acceptability curve
	CER	Cost-effectiveness ratio
	CI	Confidence intervals
	CNY	Chinese yen
	CORR	Canadian Organ Replacement Register
	DALY	Disability-adjusted life year
	DRR	Dutch Renal Registry
	DTA	Dutch Transplantation Association
	EDTA	European Dialysis and Transplant Association
	EQ-5D (-3L/ -5L)	European quality of life - 5 dimensions (-3 levels/-5 levels)
	ERA	European Renal Association
	ERA	European Renal Association
	ERR	European renal registry
	EUR	Euro
	FHN	Frequent Haemodialysis Network
	GBP	Great British pounds
	GUHT	Grampian University Royal Hospitals NHS Trust
	HRQOL	Health Related Quality of Life
	HUI	Health Utility Index
	ICER	Incremental cost-effectiveness ratio
	IDR	Indonesian Rupiah
	JPY	Japanese yen
	KDQOL-SFV.1.3	The Kidney Disease Quality of Life Short Form
	KR	Kroner
	LYG	Life years gained
	LYS	Life years saved
	NA	Not applicable
	NECOSAD	Netherlands Cooperative Study on the Adequacy of Dialysis
	NOK	Norwegian kroner
	NR	Not reported
	NRR	National renal registry
	NZD	New Zealand dollars
	PHP	Philippine Pesos
	QALE	Quality adjusted life expectancy
	QALY	Quality adjusted life years
	RM	Malaysian ringgit
	RRT	Renal replacement therapy
	SEN	Society of Nephrology
	SF-36	Short Form - 36
	SF-6D	Short Form - 6 Dimensions
	SG	Standard gamble
	SGD	Singaporean dollars
	THB	Thai Baht
	TTO	Time trade-off
	USD	United States dollars
	USRDS	The US Renal Data System
	WHO-CHOICE	World Health Organization - Choosing Interventions that are Cost-Effective
